# Supplementary material for: A novel cyclic biased agonist of the apelin receptor, MM07, is disease modifying in the rat monocrotaline model of pulmonary arterial hypertension
Source: Br J Pharmacol. 2019 Apr 1;176(9):1206–21. doi: 10.1111/bph.14603 (PMC6468262; doi:10.1111/bph.14603)
Supplement: Supplementary file 2 — Supporting info item [file BPH-176-1206-s002.zip]

Archive with 9 entries (9 files):
- Supplementary Videos.docx
- Video 1.wmv
- Video 2.wmv
- Video 3.wmv
- Video 4.wmv
- Video 5.wmv
- Video 6.wmv
- Video 7.wmv
- Video 8.wmv
